# Supplementary material for: HIV Cell-to-Cell Spread Results in Earlier Onset of Viral Gene Expression by Multiple Infections per Cell
Source: PLoS Pathog. 2016 Nov 3;12(11):e1005964. doi: 10.1371/journal.ppat.1005964 (PMC5094736; doi:10.1371/journal.ppat.1005964)
Supplement: S1 Script — Python. (PY) [file ppat.1005964.s011.py]

'''
Script by Richard Neher to analyze infection time course data recorded by Mikael
The script parameterizes the increasing fraction of infected cells by a cumulative
gamma distribution.  
'''

import pandas as pd
import numpy as np
import matplotlib.pyplot as plt
import seaborn as sns
from scipy.stats import gamma, poisson
sns.set_style('white')
plt.ion()
fs=16

err_cutoff = 0.05

def fit_gamma_cdf(params,x,y,err):
    return np.sum((y-gamma.cdf(x, params[1], scale=params[0]))**2/(err_cutoff+err)**2)

def distribution(x,y,err):
    '''
    fit a gamma_cdf to noisy data approximating a cdf, returns a scipy optimization result
    '''
    from scipy.optimize import minimize
    sol = minimize(fit_gamma_cdf, (1.2,20   ), args=(x,y,err), method='Powell')
    return sol


def fastest(t, m, shape, scale):
    '''
    calculates the distribution of the fastest infection, given an average moi. This
    function averages over a poisson distribution of MOIs
    '''
    dis = np.zeros_like(t)
    for i, pn in enumerate(poisson.pmf(np.arange(1,50),m)):
        dis += pn*(i+1)*gamma.pdf(t, shape, scale=scale) * (1.0-gamma.cdf(t, shape, scale=scale))**i
    dis /= dis.sum()
    return dis.cumsum()

def fit_all(data):
    '''
    fit the global model to curves with multiple MOIs
    '''
    from scipy.optimize import minimize
    sol = minimize(fit_all_cost, (1.2,30), args=(data,), method='Powell')
    return sol

def fit_all_cost(params, data):
    '''
    cost function for the fit with multiple MOIs
    '''
    cost = 0
    for m, d in data.iteritems():
        cost += np.sum((d['mean'] - fastest(d['time'], m, params[1], params[0]))**2/(d['std']+err_cutoff)**2)
    return cost

def fit_moi(x,y,err, shape, scale):
    def vs_moi(m):
        return np.sum((y-fastest(x, m, shape, scale))**2/(err+err_cutoff)**2)
    from scipy.optimize import minimize_scalar
    sol = minimize_scalar(vs_moi, bounds=[0.01, 100])
    return sol

def fit_cell_free(data):
    moi = {}
    for n in range(5):
        m = data.loc[3*n,'MOI']
        tmp = {  'time':np.array(data.loc[3*n][2:], dtype=float),
                    'mean':np.array(data.loc[3*n+1][2:], dtype=float),
                     'std':np.array(data.loc[3*n+2][2:], dtype=float)}
        t_cutoff = tmp['time'].searchsorted(40)
        moi[m] = {k:v[:t_cutoff] for k, v in tmp.iteritems()}
        t,y, err = moi[m]['time'], moi[m]['mean'], moi[m]['std']

        normalizer = np.mean(y[(t>37)&(t<=40)])
        y/=normalizer
        err/=normalizer

    tmp = fit_all({m:moi[m] for m in [0.125, 0.5,2, 4]})
    global_fit = {'shape':tmp['x'][1], 'scale':tmp['x'][0]}
    for m in moi:
        moi[m]['fit'] = fastest(moi[m]['time'], m, global_fit['shape'], scale=global_fit['scale'])
    return global_fit, moi

def plot_global_fit(moi_data, global_fit):
    plt.figure()
    fits = {}
    moi_vals = np.array(sorted(moi_data.keys()))
    for mi,m in enumerate(moi_vals):
        t,y, err = moi_data[m]['time'], moi_data[m]['mean'], moi_data[m]['std']
        tc =  0.5*(t[1:]+t[:-1])
        plt.errorbar(t,y,err, c=cols[mi], label="MOI "+str(m))
        fit_cdf = fastest(t, m, global_fit['shape'], scale=global_fit['scale'])
        plt.plot(t, fit_cdf, ls='--', c=cols[mi])

    plt.legend(fontsize=fs*0.8, loc=4)
    plt.ylabel('normalized target infection', fontsize=fs)
    plt.xlabel('time post-infection [hours]', fontsize=fs)
    plt.tick_params(labelsize=fs*0.8)
    plt.ylim([0,1.1])
    plt.tight_layout()
    plt.savefig('figures/global_fit.pdf')

def calc_mean_var(moi_data, global_fit=None):
    moi_vals = np.array(sorted(moi_data.keys()))
    for mi,m in enumerate(moi_vals):
        t,y, err = moi_data[m]['time'], moi_data[m]['mean'], moi_data[m]['std']
        moi_data[m]['median'] = t[np.searchsorted(y, 0.5)]
        tc =  0.5*(t[1:]+t[:-1])
        for label in ['single_', 'global_']:
            if label=='single_':
                sol = distribution(t, y, err)
                fit_cdf = gamma.cdf(t, sol['x'][1], scale=sol['x'][0])
            else:
                if global_fit is None:
                    continue
                else:
                    fit_cdf = fastest(t,m, global_fit['shape'], scale=global_fit['scale'])
            fit_pdf = np.diff(fit_cdf)/fit_cdf[-1]
            moi_data[m][label+'mean'] = np.sum(fit_pdf*tc)
            moi_data[m][label+'var'] = np.sum(fit_pdf*tc**2) - moi_data[m][label+'mean']**2
            moi_data[m][label+'median'] = t[np.searchsorted(fit_cdf, 0.5)]

def plot_cell_to_cell(data, norm_cutoff=[40,40]):
    moi = {}
    plt.figure()
    for n in range(2):
        m = data.loc[3*n,'Condition']
        moi[m] = {  'time':np.array(data.loc[3*n][2:], dtype=float),
                    'mean':np.array(data.loc[3*n+1][2:], dtype=float),
                     'std':np.array(data.loc[3*n+2][2:], dtype=float)}
        t,y, err = moi[m]['time'], moi[m]['mean'], moi[m]['std']
        normalizer = np.mean(y[t>norm_cutoff[n]])
        y/=normalizer
        err/=normalizer
        plt.errorbar(t,y,err, label=m, c=cols[n])

    sol = distribution(moi['cell-free']['time'], moi['cell-free']['mean'], moi['cell-free']['std'])
    moi['cell-free']['fit'] = gamma.cdf(t, sol['x'][1], scale=sol['x'][0])
    plt.plot(t, moi['cell-free']['fit'], c=cols[1], ls='--')

    sol_moi = fit_moi(moi['coculture']['time'], moi['coculture']['mean'], moi['coculture']['std'],
                    sol['x'][1], scale=sol['x'][0])
    print sol_moi
    moi['coculture']['fit'] = fastest(t, sol_moi['x'],sol['x'][1], scale=sol['x'][0])
    plt.plot(t, moi['coculture']['fit'], ls='--',
                label='effective MOI: '+str(np.round(sol_moi['x'], 1)), c=cols[0])
    plt.legend(loc=2)
    plt.xlim([0,max(t)*1.05])
    return moi


def write_to_csv(data, fname):
    with open(fname, 'w') as ofile:
        for m in sorted(data.keys()):
            for t in sorted(data[m].keys()):
                line = [m,t]+list(data[m][t])
                ofile.write(','.join(map(str, line ))+'\n')

def median_vs_MOI(moi_data):
    plt.figure()
    moi_vals = np.array(sorted(moi_data.keys()))
    plt.plot(moi_vals, [moi_data[m]['median'] for m in moi_vals],  '-o', label = 'data')
    plt.plot(moi_vals*1.1, [moi_data[m]['global_median'] for m in moi_vals], '-o', label = 'global fit')
    plt.plot(moi_vals*0.9, [moi_data[m]['single_median'] for m in moi_vals], '-o', label = 'single fit')
    plt.legend(fontsize=fs*0.8, loc=0)
    plt.ylabel('median time to infection [hours]', fontsize=fs)
    plt.xlabel('MOI', fontsize=fs)
    plt.xscale('log')
    plt.tick_params(labelsize=fs*0.8)
    plt.savefig('figures/median_vs_MOI.pdf')

cols = sns.color_palette(n_colors=5)

if __name__ == '__main__':
    mean_file = open('data/mean_variances.txt', 'w')
    # load cell free infection data from excel sheet and fit data with gamma model
    MOI_cellfree = pd.read_excel('data/Cell_free_YFP_various_MOI_experiment_data.xlsx')
    global_fit, moi_data = fit_cell_free(MOI_cellfree)
    # plot fit and data, write fit curves to csv
    plot_global_fit(moi_data, global_fit)
    write_to_csv(moi_data, 'data/Cell_free_YFP_various_MOI_experiment_fit.csv')
    # add mean and varaince of individual curves to the dictionary containing the data
    calc_mean_var(moi_data, global_fit)
    median_vs_MOI(moi_data)
    mean_file.write('# different MOI, cell-free\n')
    for moi in moi_data:
        mean_file.write("\t".join([str(moi), 'mean:', format(moi_data[moi]['single_mean'], '2.1f'),
                                  'std:', format(moi_data[moi]['single_var']**0.5, '1.1f')])+'\n')
        print(moi, 'mean:', format(moi_data[moi]['single_mean'], '2.1f'), 'std:', format(moi_data[moi]['single_var']**0.5, '1.1f'))


    # load cell culture experiments comparing cell free and coculture
    cell_to_cell = pd.read_excel('data/Coculture_cellfree_RevCEM_experiment.xlsx')
    # fit and plot data, write fit to file
    c2c_data = plot_cell_to_cell(cell_to_cell, norm_cutoff=[45,45])
    plt.savefig('figures/revCEM.pdf')
    write_to_csv(c2c_data, 'data/Coculture_cellfree_RevCEM_experiment_fit.csv')
    # add mean and varaince of individual curves to the dictionary containing the data
    calc_mean_var(c2c_data)
    mean_file.write('\n# cell free vs coculture, RevCEM\n')
    for moi in c2c_data:
        mean_file.write('\t'.join([moi, 'mean:', format(c2c_data[moi]['single_mean'], '2.1f'),
                                  'std:', format(c2c_data[moi]['single_var']**0.5, '1.1f')])+'\n')
        print(moi, 'mean:', format(c2c_data[moi]['single_mean'], '2.1f'), 'std:', format(c2c_data[moi]['single_var']**0.5, '1.1f'))

    # load PBMC experiments comparing cell free and coculture
    cell_to_cell_PBMC = pd.read_excel('data/Coculture_cellfree_PBMCs_experiment.xlsx')
    # fit and plot data, write fit to file
    c2c_PBMC_data = plot_cell_to_cell(cell_to_cell_PBMC, norm_cutoff=[50,50])
    plt.savefig('figures/PBMC.pdf')
    # add mean and varaince of individual curves to the dictionary containing the data
    write_to_csv(c2c_PBMC_data, 'data/Coculture_cellfree_PBMCs_experiment_fit.csv')
    calc_mean_var(c2c_PBMC_data)

    mean_file.write('\n# cell free vs coculture, PBMC\n')
    for moi in c2c_PBMC_data:
        mean_file.write('\t'.join([moi, 'mean:', format(c2c_PBMC_data[moi]['single_mean'], '2.1f'),
                                  'std:', format(c2c_PBMC_data[moi]['single_var']**0.5, '1.1f')])+'\n')
        print(moi, 'mean:', format(c2c_PBMC_data[moi]['single_mean'], '2.1f'), 'std:', format(c2c_PBMC_data[moi]['single_var']**0.5, '1.1f'))
    mean_file.close()
