# Supplementary material for: HIV Cell-to-Cell Spread Results in Earlier Onset of Viral Gene Expression by Multiple Infections per Cell
Source: PLoS Pathog. 2016 Nov 3;12(11):e1005964. doi: 10.1371/journal.ppat.1005964 (PMC5094736; doi:10.1371/journal.ppat.1005964)
Supplement: S2 Script — Matlab. (M) [file ppat.1005964.s012.m]

clear all;

close all;

%%%%This script finds the best fit number of infections per cell to explain
%%%%the reduced sensitivity of coculture infection  to the antiretroviral
%%%%drug RAL


%%%%Data:
%%%dataMatrix =[drug conc, cell-free Tx, cell-free se of Tx, cell-cell Tx, cell-cell se of Tx] 

dataMatrix =  [0,1,0.0174337065979586,1,0.0971317201444459;...
    2.50000000000000,0.463754091186460,0.113319092886730,1.03434124899123,0.0485658600722229;...
    5,0.340479169620128,0.00871685329897928,0.725270008070194,0.145697580216669;...
    10,0.254186724523697,0.0261505598969377,0.622246261096516,0;...
    20,0.143239295113998,0.0261505598969379,0.484881265131613,0.0485658600722229;...
    40,0.112420564722416,0.270222452268357,0.450540016140387,0.0971317201444458;...
    60,0.0816018343308329,0,0.381857518157935,0.145697580216669]

resMatrix = zeros(50, 100);
d = dataMatrix(:, 2);%%%RAL sensitivity of cell-free infection
D = dataMatrix(:, 1); %%%raw drug
Tx = dataMatrix(:, 4);%%%RAL sensitivity of coculture infection

%%%biological ranges for fitted parameters
%%% IC50 RAL up to 10nM
%%% hill coeff (h) up to 5
%%% MOI (m) up to 10 

%%%1) Parametrize cell-free response to RAL with IC50, h

for hIndex = 1:50;
    
    for IC50Index = 1:100;
        
        h = hIndex/10;
        IC50 = IC50Index/10;
        
        for drugConc = 1:numel(D);
        

dParam = 1-(1/(1+(IC50/D(drugConc))^h));

dParamVect(drugConc) = dParam;

        end
        
        %%%calculate residuals for h, IC50 pair
        
        

sumResiduals = sum((d-dParamVect').^2./(d.^2));%%%residuals normalized by experimental value to give deviations similar weight independent of value size 

resMatrix(hIndex, IC50Index) = sumResiduals;

    end
    
end


%find minimum residuals
minSumResiduals = min(min(resMatrix));

%%% Find which h and IC50 give minimum residuals 

[rowNum, colNum] = find(resMatrix==minSumResiduals);

bestfith = rowNum/10

bestfitIC50 = colNum/10


%%%2) fit cell-cell for MOI (m)

vectorResiduals = zeros(1, 100);
%%d over RAL range
dCalc = 1-(1./(1+(bestfitIC50./D).^bestfith));

for mIndex = 1:100;
    
    m= mIndex/10;
  

            fitTx = (1-exp(-m.*dCalc))./(1-exp(-m));

    sumResiduals = sum(((Tx - fitTx).^2)./(Tx.^2)); %%%residuals normalized by experimental value to give deviations similar weight independent of value size
     
    vectorResiduals(mIndex) = sumResiduals;
    
end

minResiduals = min(vectorResiduals);

   bestfitm = find(vectorResiduals == minResiduals)/10

   
   %%%plot fits
figure1 = figure
axes1 = axes('Parent',figure1,'XMinorTick','on', 'FontSize',12, 'YScale','log');%%%
xlim([0, 65]);
  
ylim([0.05, 1.1]);

hold 'all'
plot(D, d, 'b', 'Marker', 'o', 'LineStyle','none')
hold on
plot(D, Tx, 'r', 'Marker', 'o', 'LineStyle','none')
hold on
drugRange = linspace(0, max(D));
dCalc= 1-(1./(1+(bestfitIC50./(linspace(0, max(D)))).^bestfith))
TxCalc = (1-exp(-bestfitm.*dCalc))./(1-exp(-bestfitm))
plot(drugRange,dCalc, 'b')
hold on
plot(drugRange, TxCalc, 'r')
